# Supplementary material for: Predicting Prostate Biopsy Outcomes: A Preliminary Investigation on Screening with Ultrahigh B-Value Diffusion-Weighted Imaging as an Innovative Diagnostic Biomarker
Source: PLoS One. 2016 Mar 10;11(3):e0151176. doi: 10.1371/journal.pone.0151176 (PMC4786278; doi:10.1371/journal.pone.0151176)
Supplement: S1 Table — (XLSX) [file pone.0151176.s001.xlsx]

## Sheet: Sheet1
Table S1. Patient characteristics and PI-RADS scores
NO.	ID	YEAR	TPSA	FPSA	LESION	REGION	DIA.	T2WI	B1000	B2000	B3000	PATHOLOGY	GLEASON
6	F499129	68	13.5	1.83	1	right upper region（TZ)	10	5	5	5	5	0
					2	right middle region（PZ)	11	2	5	5	5	1	3+3=6
					3	left middle region（PZ)	10	2	5	5	5	1	3+3=6
					4	right lower region（TZ)	8	1	5	5	5	0
7	A941012	75	25	2.34	1	left middle region（PZ)	10	5	2	5	5	1	4+4=8
					2	right lower region（PZ)	10	5	2	5	5	1	4+4=8
					3	left lower region（PZ)	10	5	2	5	5	1	4+4=8
					4	left lower region（TZ)	8	5	2	5	5	1	4+4=8
					5	right apex	6	2	5	5	5	0
11	612091	55	3.41	0.247	1	right lower region（PZ)	5	2	1	1	1	1	4+3=7
					2	left middle region（PZ)	10	2	2	5	5	1	4+3=7
					3	left upper region（TZ)	10	2	5	5	5	1	4+3=7
16	B515805	64	8.86	1.51	1	right upper region（TZ)	11	2	4	4	2	0
					2	right middle region（PZ)	10	4	4	4	2	0
					3	left middle region（PZ)	3	1	5	5	5	0
17	62267	78	7.55	1.13	1	right upper region（PZ)	5	4	5	5	5	0
					2	right middle region（PZ)	5	4	2	4	3	1	3+3=6
20	568168	66	4.41	0.584	1	left upper region（PZ)	8	4	4	3	2	0
					2	left middle region（PZ)	8	4	4	3	2	0
					3	right upper region（TZ)	5	2	5	4	2	0
